# Supplementary material for: Multi-Omics Sequencing Dissects the Atlas of Seminal Plasma Exosomes from Semen Containing Low or High Rates of Sperm with Cytoplasmic Droplets
Source: Int J Mol Sci. 2025 Jan 27;26(3):1096. doi: 10.3390/ijms26031096 (PMC11817786; doi:10.3390/ijms26031096)
Supplement: Supplementary file 1 [file ijms-26-01096-s001.zip › Supplementary Table S1.xlsx]

## Sheet: CDs rate
Supplementary Table S1: CDs rate
Group	No.	Breed	Semen volume (mL)	Sperm density (billion/mL)	Sperm viability	Abnormal morphology %	Cytoplasmic droplets %
Low CDs rate	L-CD1	Duroc	149.9	301	97	4.2	2.7
	L-CD2	Duroc	174.4	511	99	3.2	2.4
	L-CD5	Duroc	183.4	407	94	6.2	2.3
	L-CD10	Duroc	166.3	648	99	4.1	1.9
	L-CD12	Duroc	72.7	849	95	5	2.1
High CDs rate	H-CD1	Duroc	125.3	694	88	24.5	15.2
	H-CD2	Duroc	72.2	939	92	18.6	16.1
	H-CD3	Duroc	163.3	664	92	22.4	14.8
	H-CD5	Duroc	160.2	503	91	20.7	16
	H-CD10	Duroc	91	562	89	22.1	15.4
Note:Sample number digits have no special significance
