# Supplementary material for: Multi-Omics Sequencing Dissects the Atlas of Seminal Plasma Exosomes from Semen Containing Low or High Rates of Sperm with Cytoplasmic Droplets
Source: Int J Mol Sci. 2025 Jan 27;26(3):1096. doi: 10.3390/ijms26031096 (PMC11817786; doi:10.3390/ijms26031096)
Supplement: Supplementary file 1 [file ijms-26-01096-s001.zip › Supplementary Table S2.xlsx]

## Sheet: DEPs
Supplementary Table S2: DEPs
hgnc_symbol	uniprot swissprot	logFC	P.Value	H-CD1	H-CD2	H-CD3	H-CD5	H-CD10	L-CD1	L-CD2	L-CD5	L-CD10	L-CD12
FGG	A0A5G2QUU1	1.79918	0.0305159	12.4483	13.4253	13.4935	13.0071	14.5455	14.5163	13.8022	17.6888	13.7347	16.1735
FGA	F1RX36	1.57824	0.0346694	13.6039	13.4801	15.6099	14.0763	15.305	14.8745	14.8567	17.5102	15.3293	17.3957
LCN2	A0A287BJ65	1.44738	0.0180024	11.0581	11.1081	11.3292	11.8912	12.7712	12.5354	14.026	13.4956	13.8056	11.532
NEDD8	A0A287AE63	1.1762	0.0461033	12.6334	14.1451	11.7788	11.6169	11.7902	14.6967	13.5261	12.8405	13.4865	13.2955
HS3ST1	I3LHH5	1.13961	0.0236104	12.8264	12.8897	11.3561	12.7696	12.7831	14.1982	13.0021	13.4546	13.0474	14.6207
HEBP1	Q5ISC6	1.13099	0.0487915	12.9837	13.4218	11.7394	13.1429	10.8956	13.9169	14.3678	12.9108	13.2643	13.3786
CLSTN1	I3LIF2	1.11341	0.0438793	14.2342	14.3969	15.968	13.882	14.3796	16.0211	14.6035	16.4559	15.032	16.3152
CALR3	A0A4X1UTP0	1.07684	0.0267574	15.2869	15.502	16.01	15.5669	17.1648	17.6079	16.7247	16.9753	16.2274	17.3796
PSME2	F1SGM3	0.971996	0.0344823	11.4934	10.8293	12.1206	11.0313	11.436	13.1797	11.6663	12.4318	11.6169	12.8757
ATP6AP2	A0A287AJK1	0.92914	0.036618	13.8704	13.8461	14.8434	14.2529	15.0215	15.3379	14.6837	16.2832	14.943	15.2321
CYRIA	F2Z5E7	0.897125	0.0420142	11.101	10.6047	11.2295	11.3526	12.3541	11.5755	12.0718	12.9222	12.0919	12.4662
PTCHD3	I3LN22	0.876151	0.0279472	13.4659	13.2278	13.6466	12.9452	13.7448	13.4042	14.8853	14.3301	14.6075	14.1841
OXSR1	Q863I2	-0.745834	0.0261596	13.1288	13.5022	13.6938	13.5758	13.4412	12.9401	12.9666	12.276	12.9401	12.4898
PLPBP	F1RX84	-0.799987	0.0387958	12.4455	12.0783	12.2799	12.5484	13.3349	11.6695	12.2169	12.0718	11.2966	11.4323
DDB1	F1RIE2	-0.84344	0.0369465	12.5198	11.8034	12.7467	12.0638	13.0381	12.3655	11.3736	11.4152	11.6307	11.1697
RANBP1	A0A287BA60	-0.862673	0.0431914	12.5249	12.5987	13.0552	12.4785	12.0638	11.7526	12.1323	10.4902	12.0531	11.9796
SEMA3C	I3LBD8	-0.863231	0.043008	14.6837	14.2363	15.8047	14.4155	14.2458	13.2072	13.7448	13.8022	14.0567	14.259
PSMA5	F2Z5K2	-1.03166	0.0219513	12.8066	13.3278	12.8579	13.0568	12.2197	12.8318	12.2026	11.462	11.532	11.0821
CPVL	F1SIG3	-1.03461	0.0435123	11.5834	13.6826	12.2908	12.6453	13.192	12.5987	11.4934	11.9042	11.3292	10.8956
UFM1	M3UZ42	-1.03708	0.0267589	14.9953	15.3998	15.3464	15.502	16.01	14.4485	14.9617	13.0709	15.0374	14.5497
BST1	A0A8W4FC76	-1.04575	0.0210056	12.2799	12.1799	13.5944	12.9561	13.0172	12.4563	12.2081	11.681	11.129	11.3242
ARL6	A0A4X1ULC5	-1.05709	0.00895841	12.0225	12.2878	11.9424	12.4211	12.0919	12	10.969	10.659	11.2475	10.6047
COPG2	F1SNE9	-1.07909	0.00968801	13.0776	13.1088	13.2567	12.5686	12.4613	11.6082	11.8139	11.6962	12.7117	11.2475
FKBP1A	Q2VTP6	-1.11417	0.01392	13.8022	14.3205	13.8951	13.1618	13.828	13.1618	13.3528	11.6928	12.3629	12.8664
PYGB	A0A287AT94	-1.11683	0.0139407	12.9259	12.7712	12.0355	12.595	12.8155	12.3041	12.2698	11.0581	10.969	10.9579
ITPA	A0A480W0Q1	-1.14775	0.0441047	14.664	14.4485	13.1288	13.9063	13.5998	13.6697	13.2643	12.6181	13.3615	11.0951
PEF1	A0A5G2R489	-1.2169	0.0181259	15.1364	14.9199	13.6789	14.259	13.498	13.5998	13.5859	11.9846	13.3114	12.9259
CRACDL	A0A287AXW8	-1.2217	0.00835833	12.4001	13.4103	13.7632	13.7063	13.7981	13.0506	11.6555	12	11.9936	12.2698
ETF1	F2Z505	-1.29522	0.00337451	14.3034	13.6545	13.1355	13.5998	12.9538	12.3218	12.4528	12.3148	12.5574	11.5241
S100A1	K7GQ50	-1.50464	0.0207656	15.2655	16.3152	14.1841	15.4142	15.3464	13.6188	15.4777	13.1429	12.4785	14.2844
BLMH	F1RN71	-1.52224	0.0136118	14.8515	14.8853	13.9625	13.7393	13.1465	13.6074	12.6415	12.3689	13.3247	11.0313
GNPDA1	A0A287AHC2	-1.55278	0.00917639	13.2921	14.4268	12.5153	13.7872	12.1412	12.2698	12.2495	11.0951	12.0502	10.7341
PSMB2	A0A4X1VZE2	-1.59279	0.0302308	15.8047	15.8263	14.8787	15.4777	13.4709	14.1785	15.2767	12.8502	11.8842	13.3046
MRC2	F1RRU7	-1.59746	0.00997222	12.768	13.6074	12.0274	14.5894	11.862	12.0586	11.7053	11.152	11.0951	10.8558
PYGM	A0A5G2RE07	-1.61473	0.0157408	18.6133	18.6393	16.4951	17.353	16.3712	16.5436	17.0022	15.3159	15.6222	14.9142
GLTP	A0A8W4FPX3	-1.75722	0.0122746	15.6372	13.7103	13.8056	13.76	12.6024	13.5084	12.847	11.3362	11.3173	11.7205
RAB11A	Q52NJ1	-1.7863	0.0205608	16.4951	15.6984	14.7763	15.651	14.3096	14.7092	14.5243	12.592	14.6442	11.5292
CSNK2A1	A0A4X1SPI6	-2.19116	0.0343382	15.5187	15.032	16.5436	15.1052	14.7092	14.1101	14.8638	14.8745	12.7147	9.38981
LYZL4	A0A4X1THK7	-2.24384	0.0113792	15.1222	14.4962	16.9217	15.1307	12.729	12.2424	13.0506	11.8455	14.5309	11.5112
STK25	A0A287B1F1	-2.25198	0.00027439	13.5571	14.026	14.103	15.305	14.4848	11.5937	13.3145	11.6555	11.5937	12.0586
